# Supplementary material for: Opening the black box of bird-window collisions: passive video recordings in a residential backyard
Source: PeerJ. 2022 Dec 20;10:e14604. doi: 10.7717/peerj.14604 (PMC9784330; doi:10.7717/peerj.14604)
Supplement: Supplemental Information 4 — Each row in the dataset represents a single collision or near miss event. Blank cells indicate variables of interest could not determined (see methods). [file peerj-10-14604-s004.csv]

numinfigure	event	type	collnear	Outcome	collafter	species	Time	time_dec	date	StudyDay	horizangle	horizangleP	velocity
9	25	Nearmiss	0	nothing		Baltimore oriole	8:11 PM	20.18	8/12/2020	232	100	10	3.848107665
9	2	Collision	1	flew away	0	Blue jay	8:53 AM	8.89	7/19/2019	1	45	45	6.444355694
5	3	Nearmiss	0	nothing		Blue jay	3:56 PM	15.93	8/8/2019	207	90	0	6.545191985
8	4	Nearmiss	0	nothing		Blue jay	12:20 PM	12.33	10/13/2019	228	135	45	6.821727875
2	5	Nearmiss	0	nothing		Blue jay	12:08 PM	12.13	7/2/2019	229	90	0	5.580195731
3	6	Nearmiss	0	nothing		Blue jay	10:00 AM	10	7/26/2019	229	90	0	6.203588828
4	7	Collision	1	flew away	0	Blue jay	11:16 AM	11.27	7/3/2019	9	45	45	7.962915862
6	8	Collision	1	flew away	0	Blue jay	8:12 AM	8.2	7/14/2019	15	65	25	6.583693115
24	26	Collision	1	flew away	0	Blue jay	11:36 AM	11.6	8/12/2020	91	70	20	9.37848022
29	33	Collision	1	flew away	0	Blue jay	8:18 AM	8.3	9/23/2020	183	90	0	5.486410929
28	34	Collision	1	flew away	0	Blue jay	9:29 AM	9.48	9/19/2020	193	90	0	8.341911354
4	35	Nearmiss	0	nothing		Blue jay	7:08 AM	7.13	7/25/2019	236	90	0	7.536887741
1	36	Nearmiss	0	nothing		Blue jay	10:20 AM	10.33	6/26/2019	267
6	38	Nearmiss	0	nothing		Blue jay	7:54 AM	7.9	8/19/2019	239	90	0	7.416814774
13	9	Collision	1	flew away	0	Cardinal	4:14 PM	16.23	9/11/2019	16	45	45	9.525018974
15	10	Collision	1	diedstunned	1	Cardinal	9:58 AM	9.97	9/16/2019	16	90	0	6.966871021
14	11	Collision	1	flew away	0	Cardinal	9:25 AM	9.42	9/16/2019	18	45	45	5.588011131
16	12	Collision	1	flew away	0	Cardinal	6:14 PM	18.23	9/24/2019	27	45	45	12.25298441
10	13	Collision	1	flew away	0	Cardinal	6:46 AM	6.77	7/25/2019	29	45	45	8.128016191
18	14	Collision	1	diedstunned	1	Cardinal	6:08 PM	18.13	10/7/2019	31	90	0	9.847404231
23	23	Collision	1	diedstunned	1	Cardinal	10:57 AM	10.95	8/11/2020	79	90	0	11.75659485
25	24	Collision	1	flew away	0	Cardinal	5:37 PM	17.62	8/12/2020	86	90	0	6.705613358
20	31	Collision	1	flew away	0	Cardinal	3:56 PM	15.93	6/28/2020	118	100	10	7.366014673
7	37	Nearmiss	0	nothing		Chickadee	9:58 AM	9.97	9/4/2019	271	70	20	2.31006776
17	1	Collision	1	flew away	0	Downy woodpecker	2:28 PM	2.47	10/3/2019	1	90	0	10.87903706
7	15	Collision	1	flew away	0	Downy woodpecker	7:49 PM	19.82	7/16/2019	32	60	30	7.992549254
21	29	Collision	1	diedstunned	1	Downy woodpecker	8:27 AM	8.45	7/8/2020	108	100	10	11.04902201
1	16	Collision	1	flew away	0	Grackle	3:38 PM	15.63	6/18/2019	38	45	45	7.996533576
12	17	Collision	1	flew away	0	Grackle	12:50 PM	12.83	8/17/2019	38	90	0	2.794005566
2	18	Collision	1	flew away	0	Grackle	5:29 PM	17.48	6/18/2019	39	80	10	7.065832257
3	19	Collision	1	flew away	0	Grackle	11:19 AM	11.32	6/27/2019	48	80	10	2.5603251
5	20	Collision	1	flew away	0	Grosbeak	4:31 PM	16.52	7/5/2019	52	135	45	6.553213054
11	21	Collision	1	flew away	0	Grosbeak	9:09 AM	9.15	7/27/2019	70	90	0	5.53330333
27	28	Collision	1	diedstunned	1	Grosbeak	4:29 PM	16.48	8/19/2020	99	90	0	10.16002024
19	32	Collision	1	flew away	0	Grosbeak	5:45 PM	17.75	5/15/2020	139
26	27	Collision	1	flew away	0	Sparrow	4:11 PM	16.18	8/15/2020	91	90	0	4.064008096
22	30	Collision	1	flew away	0	Unknown	6:37 AM	6.62	7/22/2020	112	90	0	9.34721862
8	22	Collision	1	flew away	0	White-breasted nuthatch	1:13 PM	13.22	7/18/2019	61	45	45	6.096012143
